# Supplementary material for: Characterizing college science instruction: The Three-Dimensional Learning Observation Protocol
Source: PLoS One. 2020 Jun 16;15(6):e0234640. doi: 10.1371/journal.pone.0234640 (PMC7297354; doi:10.1371/journal.pone.0234640)
Supplement: S3 File — This document contains the individual coding described in this article. (XLSX) [file pone.0234640.s026.xlsx]

## Sheet: OVERALL
Characterizing College Science Instruction: The Three-Dimensional Learning Observation Protocol
Kinsey Bain, Rebecca L. Matz, Cori L. Fata-Hartley, Marcos D. Caballero, Diane Ebert-May, Sonia M. Underwood, Justin H. Carmel, Deborah G. Herrington, James T. Laverty, Erin M. Duffy, Jon R. Stoltzfus, Lydia Bender, Lynmarie A. Posey, Mark Urban-Lurain, Ryan L. Stowe, Ryan D. Sweeder, Stuart H. Tessmer, Melanie M. Cooper
Supporting Information: Data
BIOLOGY								BIOLOGY								BIOLOGY								BIOLOGY								BIOLOGY
3D vs. 0D	Sum of Agreement	Sum of Total Codes	% Agreement					I vs. S	Sum of Agreement	Sum of Total Codes	% Agreement					Science Practices	Sum of Agreement	Sum of Total Codes	% Agreement					Core Ideas	Sum of Agreement	Sum of Total Codes	% Agreement					Crosscutting Concepts	Sum of Agreement	Sum of Total Codes	% Agreement
Traditional 1	4	4	100	Traditional 3D Sum of Agreement	14			Traditional 1	1	1	100	Traditional I vs. S Sum of Agreement	4			Traditional 1	4	4	100	Traditional SP Sum of Agreement	14			Traditional 1	4	4	100	Traditional CI Sum of Agreement	14			Traditional 1	4	4	100	Traditional CC Sum of Agreement	14
Traditional 2	5	5	100	Traditional 3D Sum of Total Codes	18			Traditional 2	0	0	#DIV/0!	Traditional I vs. S Sum of Total Codes	4			Traditional 2	5	5	100	Traditional SP Sum of Total Codes	18			Traditional 2	5	5	100	Traditional CI Sum of Total Codes	18			Traditional 2	5	5	100	Traditional CC Sum of Total Codes	18
Traditional 3	5	9	55.5556	Traditional 3D % Agreement	77.7778			Traditional 3	3	3	100	Traditional I vs. S % Agreement	100			Traditional 3	5	9	55.5556	Traditional SP % Agreement	77.7778			Traditional 3	5	9	55.5556	Traditional CI % Agreement	77.7778			Traditional 3	5	9	55.5556	Traditional CC % Agreement	77.7778
Transformed 1	2	2	100	Transformed 3D Sum of Agreement	11			Transformed 1	1	2	50	Transformed I vs. S Sum of Agreement	6			Transformed 1	2	2	100	Transformed SP Sum of Agreement	12			Transformed 1	2	2	100	Transformed CI Sum of Agreement	12			Transformed 1	2	2	100	Transformed CC Sum of Agreement	11
Transformed 2	4	5	80	Transformed 3D Sum of Total Codes	14			Transformed 2	2	2	100	Transformed I vs. S Sum of Total Codes	7			Transformed 2	4	5	80	Transformed SP Sum of Total Codes	14			Transformed 2	4	5	80	Transformed CI Sum of Total Codes	14			Transformed 2	4	5	80	Transformed CC Sum of Total Codes	14
Transformed 3	5	7	71.4286	Transformed 3D % Agreement	78.5714			Transformed 3	3	3	100	Transformed I vs. S % Agreement	85.7143			Transformed 3	6	7	85.7143	Transformed SP % Agreement	85.7143			Transformed 3	6	7	85.7143	Transformed CI % Agreement	85.7143			Transformed 3	5	7	71.4286	Transformed CC % Agreement	78.5714
				Overall 3D Sum of Agreement	25							Overall I vs. S Sum of Agreement	10							Overall SP Sum of Agreement	26							Overall CI Sum of Agreement	26							Overall CC Sum of Agreement	25
				Overall 3D Sum of Total Codes	32							Overall I vs. S Sum of Total Codes	11							Overall SP Sum of Total Codes	32							Overall CI Sum of Total Codes	32							Overall CC Sum of Total Codes	32
				Overall 3D % Agreement	78.125							Overall I vs. S % Agreement	90.9091							Overall SP % Agreement	81.25							Overall CI % Agreement	81.25							Overall CC % Agreement	78.125
CHEMISTRY								CHEMISTRY								CHEMISTRY								CHEMISTRY								CHEMISTRY
3D vs. 0D	Sum of Agreement	Sum of Total Codes	% Agreement					I vs. S	Sum of Agreement	Sum of Total Codes	% Agreement					Science Practices	Sum of Agreement	Sum of Total Codes	% Agreement					Core Ideas	Sum of Agreement	Sum of Total Codes	% Agreement					Crosscutting Concepts	Sum of Agreement	Sum of Total Codes	% Agreement
Traditional 1	8	12	66.6667	Traditional 3D Sum of Agreement	19			Traditional 1	0	0	#DIV/0!	Traditional I vs. S Sum of Agreement	3			Traditional 1	8	12	66.6667	Traditional SP Sum of Agreement	17			Traditional 1	8	12	67	Traditional CI Sum of Agreement	17			Traditional 1	8	12	67	Traditional CC Sum of Agreement	19
Traditional 2	7	9	77.7778	Traditional 3D Sum of Total Codes	25			Traditional 2	3	3	100	Traditional I vs. S Sum of Total Codes	3			Traditional 2	5	9	55.5556	Traditional SP Sum of Total Codes	25			Traditional 2	5	9	55.5556	Traditional CI Sum of Total Codes	25			Traditional 2	7	9	77.7778	Traditional CC Sum of Total Codes	25
Traditional 3	4	4	100	Traditional 3D % Agreement	76			Traditional 3	0	0	#DIV/0!	Traditional I vs. S % Agreement	100			Traditional 3	4	4	100	Traditional SP % Agreement	68			Traditional 3	4	4	100	Traditional CI % Agreement	68			Traditional 3	4	4	100	Traditional CC % Agreement	76
Transformed 1	6	6	100	Transformed 3D Sum of Agreement	12			Transformed 1	5	5	100	Transformed I vs. S Sum of Agreement	12			Transformed 1	6	6	100	Transformed SP Sum of Agreement	13			Transformed 1	6	6	100	Transformed CI Sum of Agreement	12			Transformed 1	6	6	100	Transformed CC Sum of Agreement	12
Transformed 2	4	5	80	Transformed 3D Sum of Total Codes	13			Transformed 2	5	5	100	Transformed I vs. S Sum of Total Codes	12			Transformed 2	5	5	100	Transformed SP Sum of Total Codes	13			Transformed 2	4	5	80	Transformed CI Sum of Total Codes	13			Transformed 2	4	5	80	Transformed CC Sum of Total Codes	13
Transformed 3	2	2	100	Transformed 3D % Agreement	92.3077			Transformed 3	2	2	100	Transformed I vs. S % Agreement	100			Transformed 3	2	2	100	Transformed SP % Agreement	100			Transformed 3	2	2	17	Transformed CI % Agreement	92.3077			Transformed 3	2	2	100	Transformed CC % Agreement	92.3077
				Overall 3D Sum of Agreement	31							Overall I vs. S Sum of Agreement	15							Overall SP Sum of Agreement	30							Overall CI Sum of Agreement	29							Overall CC Sum of Agreement	31
				Overall 3D Sum of Total Codes	38							Overall I vs. S Sum of Total Codes	15							Overall SP Sum of Total Codes	38							Overall CI Sum of Total Codes	38							Overall CC Sum of Total Codes	38
				Overall 3D % Agreement	81.5789							Overall I vs. S % Agreement	100							Overall SP % Agreement	78.9474							Overall CI % Agreement	76.3158							Overall CC % Agreement	81.5789
PHYSICS								PHYSICS								PHYSICS								PHYSICS								PHYSICS
3D vs. 0D	Sum of Agreement	Sum of Total Codes	% Agreement					I vs. S	Sum of Agreement	Sum of Total Codes	% Agreement					Science Practices	Sum of Agreement	Sum of Total Codes	% Agreement					Core Ideas	Sum of Agreement	Sum of Total Codes	% Agreement					Crosscutting Concepts	Sum of Agreement	Sum of Total Codes	% Agreement
Traditional 1	3	3	100	Traditional 3D Sum of Agreement	12			Traditional 1	0	0	#DIV/0!	Traditional I vs. S Sum of Agreement	0			Traditional 1	3	3	100	Traditional SP Sum of Agreement	12			Traditional 1	3	3	100	Traditional CI Sum of Agreement	12			Traditional 1	3	3	100	Traditional CC Sum of Agreement	12
Traditional 2	3	3	100	Traditional 3D Sum of Total Codes	12			Traditional 2	0	0	#DIV/0!	Traditional I vs. S Sum of Total Codes	0			Traditional 2	3	3	100	Traditional SP Sum of Total Codes	12			Traditional 2	3	3	100	Traditional CI Sum of Total Codes	12			Traditional 2	3	3	100	Traditional CC Sum of Total Codes	12
Traditional 3	6	6	100	Traditional 3D % Agreement	100			Traditional 3	0	0	#DIV/0!	Traditional I vs. S % Agreement	#DIV/0!			Traditional 3	6	6	100	Traditional SP % Agreement	100			Traditional 3	6	6	100	Traditional CI % Agreement	100			Traditional 3	6	6	100	Traditional CC % Agreement	100
Transformed 1	4	4	100	Transformed 3D Sum of Agreement	12			Transformed 1	0	1	0	Transformed I vs. S Sum of Agreement	2			Transformed 1	4	4	100	Transformed SP Sum of Agreement	11			Transformed 1	4	4	100	Transformed CI Sum of Agreement	12			Transformed 1	4	4	100	Transformed CC Sum of Agreement	12
Transformed 2	6	6	100	Transformed 3D Sum of Total Codes	12			Transformed 2	0	0	#DIV/0!	Transformed I vs. S Sum of Total Codes	3			Transformed 2	5	6	83.3333	Transformed SP Sum of Total Codes	12			Transformed 2	6	6	100	Transformed CI Sum of Total Codes	12			Transformed 2	6	6	100	Transformed CC Sum of Total Codes	12
Transformed 3	2	2	100	Transformed 3D % Agreement	100			Transformed 3	2	2	100	Transformed I vs. S % Agreement	66.6667			Transformed 3	2	2	100	Transformed SP % Agreement	91.6667			Transformed 3	2	2	100	Transformed CI % Agreement	100			Transformed 3	2	2	100	Transformed CC % Agreement	100
				Overall 3D Sum of Agreement	24							Overall I vs. S Sum of Agreement	2							Overall SP Sum of Agreement	23							Overall CI Sum of Agreement	24							Overall CC Sum of Agreement	24
				Overall 3D Sum of Total Codes	24							Overall I vs. S Sum of Total Codes	3							Overall SP Sum of Total Codes	24							Overall CI Sum of Total Codes	24							Overall CC Sum of Total Codes	24
				Overall 3D % Agreement	100							Overall I vs. S % Agreement	66.6667							Overall SP % Agreement	95.8333							Overall CI % Agreement	100							Overall CC % Agreement	100
OVERALL								OVERALL								OVERALL								OVERALL								OVERALL
3D vs. 0D								I vs. S								Science Practices								Core Ideas								Crosscutting Concepts
				Traditional 3D Sum of Agreement	45							Traditional I vs. S Sum of Agreement	7							Traditional SP Sum of Agreement	43							Traditional CI Sum of Agreement	43							Traditional CC Sum of Agreement	45
				Traditional 3D Sum of Total Codes	55							Traditional I vs. S Sum of Total Codes	7							Traditional SP Sum of Total Codes	55							Traditional CI Sum of Total Codes	55							Traditional CC Sum of Total Codes	55
				Traditional 3D % Agreement	81.8182							Traditional I vs. S % Agreement	100							Traditional SP % Agreement	78.1818							Traditional CI % Agreement	78.1818							Traditional CC % Agreement	81.8182
				Transformed 3D Sum of Agreement	35							Transformed I vs. S Sum of Agreement	20							Transformed SP Sum of Agreement	36							Transformed CI Sum of Agreement	36							Transformed CC Sum of Agreement	35
				Transformed 3D Sum of Total Codes	39							Transformed I vs. S Sum of Total Codes	22							Transformed SP Sum of Total Codes	39							Transformed CI Sum of Total Codes	39							Transformed CC Sum of Total Codes	39
				Transformed 3D % Agreement	89.7436							Transformed I vs. S % Agreement	90.9091							Transformed SP % Agreement	92.3077							Transformed CI % Agreement	92.3077							Transformed CC % Agreement	89.7436
				Overall 3D Sum of Agreement	80							Overall I vs. S Sum of Agreement	27							Overall SP Sum of Agreement	79							Overall CI Sum of Agreement	79							Overall CC Sum of Agreement	80
				Overall 3D Sum of Total Codes	94							Overall I vs. S Sum of Total Codes	29							Overall SP Sum of Total Codes	94							Overall CI Sum of Total Codes	94							Overall CC Sum of Total Codes	94
				Overall 3D % Agreement	85.1064							Overall I vs. S % Agreement	93.1034							Overall SP % Agreement	84.0426							Overall CI % Agreement	84.0426							Overall CC % Agreement	85.1064

## Sheet: Bio Traditional 1
Bio Traditional 1
Science Practices								3D vs. 0D
	SP (Coder 1)	SP (Coder 2)	SP Agreement						3D (Coder 1)	3D (Coder 2)	3D Agreement
Chunk 1	None	None	1					Chunk 1	0D	0D	1
Chunk 2	Present	Present	1					Chunk 2	3D	3D	1
Chunk 3	None	None	1					Chunk 3	0D	0D	1
Chunk 4	None	None	1					Chunk 4	0D	0D	1
Sum of agreement			4	4	Sum of agreement			Sum of agreement			4	4	Sum of agreement
Sum of total codes			4	4	Sum of total codes			Sum of total codes			4	4	Sum of total codes
% agreement			100	100	% agreement			% agreement			100	100	% agreement
Core Ideas								I vs. S
	CI (Coder 1)	CI (Coder 2)	CI Agreement						I vs. S (Coder 1)	I vs. S (Coder 2)	I vs. S Agreement
Chunk 1	None	None	1					Chunk 1
Chunk 2	Present	Present	1					Chunk 2	S	S	1
Chunk 3	None	None	1					Chunk 3
Chunk 4	None	None	1					Chunk 4
Sum of agreement			4	4	Sum of agreement			Sum of agreement			1	1
Sum of total codes			4	4	Sum of total codes			Sum of total codes			1	1
% agreement			100	100	% agreement			% agreement			100	100
Crosscutting Concepts
	CC (Coder 1)	CC (Coder 2)	CC Agreement
Chunk 1	None	None	1
Chunk 2	Present	Present	1
Chunk 3	None	None	1
Chunk 4	None	None	1
Sum of agreement			4	4	Sum of agreement
Sum of total codes			4	4	Sum of total codes
% agreement			100	100	% agreement
				Overall
				12	Sum of agreement
				12	Sum of total codes
				100	% agreement

## Sheet: Bio Traditional 2
Bio Traditional 2
Science Practices								3D vs. 0D
	SP (Coder 1)	SP (Coder 2)	SP Agreement						3D (Coder 1)	3D (Coder 2)	3D Agreement
Chunk 2	None	None	1					Chunk 2	0D	0D	1
Chunk 3	None	None	1					Chunk 3	0D	0D	1
Chunk 4	None	None	1					Chunk 4	0D	0D	1
Chunk 5	None	None	1					Chunk 5	0D	0D	1
Chunk 6	None	None	1					Chunk 6	0D	0D	1
Sum of agreement			5	5	Sum of agreement			Sum of agreement			5	5	Sum of agreement
Sum of total codes			5	5	Sum of total codes			Sum of total codes			5	5	Sum of total codes
% agreement			100	100	% agreement			% agreement			100	100	% agreement
Core Ideas								I vs. S
	CI (Coder 1)	CI (Coder 2)	CI Agreement						I vs. S (Coder 1)	I vs. S (Coder 2)	I vs. S Agreement
Chunk 2	None	None	1					Chunk 2
Chunk 3	None	None	1					Chunk 3
Chunk 4	None	None	1					Chunk 4
Chunk 5	None	None	1					Chunk 5
Chunk 6	None	None	1					Chunk 6
Sum of agreement			5	5	Sum of agreement			Sum of agreement			0	0	Sum of agreement
Sum of total codes			5	5	Sum of total codes			Sum of total codes			0	0	Sum of total codes
% agreement			100	100	% agreement			% agreement			#DIV/0!	#DIV/0!	% agreement
Crosscutting Concepts
	CC (Coder 1)	CC (Coder 2)	CC Agreement
Chunk 2	None	None	1
Chunk 3	None	None	1
Chunk 4	None	None	1
Chunk 5	None	None	1
Chunk 6	None	None	1
Sum of agreement			5	5	Sum of agreement
Sum of total codes			5	5	Sum of total codes
% agreement			100	100	% agreement
				Overall
				15	Sum of agreement
				15	Sum of total codes
				100	% agreement

## Sheet: Bio Traditional 3
Bio Traditional 3
Science Practices											3D vs. 0D
	SP (Coder 1)	SP (Coder 2)	SP (Coder 3)	SP Agreement (Coder 1/Coder 2)	SP Agreement (Coder 1/Coder 3)	SP Agreement (Coder 2/Coder 3)						3D (Coder 1)	3D (Coder 2)	3D (Coder 3)	3D Agreement (Coder 1/Coder 2)	3D Agreement (Coder 1/Coder 3)	3D Agreement (Coder 2/Coder 3)
Chunk 2	None	Present	None	0	1	0					Chunk 2	0D	3D	0D	0	1	0
Chunk 3	Present	Present	Present	1	1	1					Chunk 3	3D	3D	3D	1	1	1
Chunk 4	None	Present	None	0	1	0					Chunk 4	0D	3D	0D	0	1	0
Sum of agreement				1	3	1	5	Sum of agreement			Sum of agreement				1	3	1	5	Sum of agreement
Sum of total codes				3	3	3	9	Sum of total codes			Sum of total codes				3	3	3	9	Sum of total codes
% agreement				33.3333	100	33.3333	55.5556	% agreement			% agreement				33.3333	100	33.3333	55.5556	% agreement
Core Ideas											I vs. S
	CI (Coder 1)	CI (Coder 2)	CI (Coder 3)	CI Agreement (Coder 1/Coder 2)	CI Agreement (Coder 1/Coder 3)	CI Agreement (Coder 2/Coder 3)						I vs. S (Coder 1)	I vs. S (Coder 2)	I vs. S (Coder 3)	I vs. S Agreement (Coder 1/Coder 2)	I vs. S Agreement (Coder 1/Coder 3)	I vs. S Agreement (Coder 2/Coder 3)
Chunk 2	None	Present	None	0	1	0					Chunk 2
Chunk 3	Present	Present	Present	1	1	1					Chunk 3	I	I	I	1	1	1
Chunk 4	None	Present	None	0	1	0					Chunk 4
Sum of agreement				1	3	1	5	Sum of agreement			Sum of agreement				1	1	1	3	Sum of agreement
Sum of total codes				3	3	3	9	Sum of total codes			Sum of total codes				1	1	1	3	Sum of total codes
% agreement				33.3333	100	33.3333	55.5556	% agreement			% agreement				100	100	100	100	% agreement
Crosscutting Concepts
	CC (Coder 1)	CC (Coder 2)	CC (Coder 3)	CC Agreement (Coder 1/Coder 2)	CC Agreement (Coder 1/Coder 3)	CC Agreement (Coder 2/Coder 3)
Chunk 2	None	Present	None	0	1	0
Chunk 3	Present	Present	Present	1	1	1
Chunk 4	None	Present	None	0	1	0
Sum of agreement				1	3	1	5	Sum of agreement
Sum of total codes				3	3	3	9	Sum of total codes
% agreement				33.3333	100	33.3333	55.5556	% agreement
							Overall
							15	Sum of agreement
							27	Sum of total codes
							55.5556	% agreement

## Sheet: Bio Transformed 1
Bio Transformed 1
Science Practices								3D vs. 0D
	SP (Coder 1)	SP (Coder 2)	SP Agreement						3D (Coder 1)	3D (Coder 2)	3D Agreement
Chunk 2	Present	Present	1					Chunk 2	3D	3D	1
Chunk 3	Present	Present	1					Chunk 3	3D	3D	1
Sum of agreement			2	2	Sum of agreement			Sum of agreement			2	2	Sum of agreement
Sum of total codes			2	2	Sum of total codes			Sum of total codes			2	2	Sum of total codes
% agreement			100	100	% agreement			% agreement			100	100	% agreement
Core Ideas								I vs. S
	CI (Coder 1)	CI (Coder 2)	CI Agreement						I vs. S (Coder 1)	I vs. S (Coder 2)	I vs. S Agreement
Chunk 2	Present	Present	1					Chunk 2	S	I	0
Chunk 3	Present	Present	1					Chunk 3	S	S	1
Sum of agreement			2	2	Sum of agreement			Sum of agreement			1	1	Sum of agreement
Sum of total codes			2	2	Sum of total codes			Sum of total codes			2	2	Sum of total codes
% agreement			100	100	% agreement			% agreement			50	50	% agreement
Crosscutting Concepts
	CC (Coder 1)	CC (Coder 2)	CC Agreement
Chunk 2	Present	Present	1
Chunk 3	Present	Present	1
Sum of agreement			2	2	Sum of agreement
Sum of total codes			2	2	Sum of total codes
% agreement			100	100	% agreement
				Overall
				6	Sum of agreement
				6	Sum of total codes
				100	% agreement

## Sheet: Bio Transformed 2
Bio Transformed 2
Science Practices								3D vs. 0D
	SP (Coder 1)	SP (Coder 2)	SP Agreement						3D (Coder 1)	3D (Coder 2)	3D Agreement
Chunk 2	Present	Present	1					Chunk 2	3D	3D	1
Chunk 3	None	None	1					Chunk 3	0D	0D	1
Chunk 4	Present	Present	1					Chunk 4	3D	3D	1
Chunk 5	None	None	1					Chunk 5	0D	0D	1
Chunk 6	Present	None	0					Chunk 6	3D	0D	0
Sum of agreement			4	4	Sum of agreement			Sum of agreement			4	4	Sum of agreement
Sum of total codes			5	5	Sum of total codes			Sum of total codes			5	5	Sum of total codes
% agreement			80	80	% agreement			% agreement			80	80	% agreement
Core Ideas								I vs. S
	CI (Coder 1)	CI (Coder 2)	CI Agreement						I vs. S (Coder 1)	I vs. S (Coder 2)	I vs. S Agreement
Chunk 2	Present	Present	1					Chunk 2	S	S	1
Chunk 3	None	None	1					Chunk 3
Chunk 4	Present	Present	1					Chunk 4	S	S	1
Chunk 5	None	None	1					Chunk 5
Chunk 6	Present	None	0					Chunk 6
Sum of agreement			4	4	Sum of agreement			Sum of agreement			2	2	Sum of agreement
Sum of total codes			5	5	Sum of total codes			Sum of total codes			2	2	Sum of total codes
% agreement			80	80	% agreement			% agreement			100	100	% agreement
Crosscutting Concepts
	CC (Coder 1)	CC (Coder 2)	CC Agreement
Chunk 2	Present	Present	1
Chunk 3	None	None	1
Chunk 4	Present	Present	1
Chunk 5	None	None	1
Chunk 6	Present	None	0
Sum of agreement			4	4	Sum of agreement
Sum of total codes			5	5	Sum of total codes
% agreement			80	80	% agreement
				Overall
				12	Sum of agreement
				15	Sum of total codes
				80	% agreement

## Sheet: Bio Transformed 3
Bio Transformed 3
Science Practices								3D vs 0D
	SP (Coder 1)	SP (Coder 2)	SP Agreement						3D (Coder 1)	3D (Coder 2)	3D Agreement
Chunk 2	None	None	1					Chunk 2	0D	0D	1
Chunk 3	None	None	1					Chunk 3	0D	0D	1
Chunk 4	Present	Present	1					Chunk 4	3D	3D	1
Chunk 5	Present	None	0					Chunk 5	3D	0D	0
Chunk 6	Present	Present	1					Chunk 6	3D	0D	0
Chunk 7	None	None	1					Chunk 7	0D	0D	1
Chunk 8	Present	Present	1					Chunk 8	3D	3D	1
Sum of agreement			6	6	Sum of agreement			Sum of agreement			5	5	Sum of agreement
Sum of total codes			7	7	Sum of total codes			Sum of total codes			7	7	Sum of total codes
% agreement			85.7143	85.7143	% agreement			% agreement			71.4286	71.4286	% agreement
Core Ideas								I vs. S
	CI (Coder 1)	CI (Coder 2)	CI Agreement						I vs. S (Coder 1)	I vs. S (Coder 2)	I vs. S Agreement
Chunk 2	None	None	1					Chunk 2
Chunk 3	None	None	1					Chunk 3
Chunk 4	Present	Present	1					Chunk 4	S	S	1
Chunk 5	Present	None	0					Chunk 5
Chunk 6	Present	Present	1					Chunk 6	S	S	1
Chunk 7	None	None	1					Chunk 7
Chunk 8	Present	Present	1					Chunk 8	S	S	1
Sum of agreement			6	6	Sum of agreement			Sum of agreement			3	3	Sum of agreement
Sum of total codes			7	7	Sum of total codes			Sum of total codes			3	3	Sum of total codes
% agreement			85.7143	85.7143	% agreement			% agreement			100	100	% agreement
Crosscutting Concepts
	CC (Coder 1)	CC (Coder 2)	CC Agreement
Chunk 2	None	None	1
Chunk 3	None	None	1
Chunk 4	Present	Present	1
Chunk 5	Present	None	0
Chunk 6	Present	None	0
Chunk 7	None	None	1
Chunk 8	Present	Present	1
Sum of agreement			5	5	Sum of agreement
Sum of total codes			7	7	Sum of total codes
% agreement			71.4286	71.4286	% agreement
				Overall
				17	Sum of agreement
				21	Sum of total codes
				80.9524	% agreement

## Sheet: Chem Traditional 1
Chem Traditional 1
Science Practices											3D vs. 0D
	SP (Coder 1)	SP (Coder 2)	SP (Coder 3)	SP Agreement (Coder 1/Coder 2)	SP Agreement (Coder 1/Coder 3)	SP Agreement (Coder 2/Coder 3)						3D (Coder 1)	3D (Coder 2)	3D (Coder 3)	3D Agreement (Coder 1/Coder 2)	3D Agreement (Coder 1/Coder 3)	3D Agreement (Coder 2/Coder 3)
Chunk 2	None	None	None	1	1	1					Chunk 2	0D	0D	0D	1	1	1
Chunk 3	None	None	None	1	1	1					Chunk 3	0D	0D	0D	1	1	1
Chunk 4	None	Present	None	0	1	0					Chunk 4	0D	3D	0D	0	1	0
Chunk 5	None	Present	None	0	1	0					Chunk 5	0D	3D	0D	0	1	0
Sum of agreement				2	4	2	8	Sum of agreement			Sum of agreement				2	4	2	8	Sum of agreement
Sum of total codes				4	4	4	12	Sum of total codes			Sum of total codes				4	4	4	12	Sum of total codes
% agreement				50	100	50	66.6667	% agreement			% agreement				50	100	50	66.6667	% agreement
Core Ideas											I vs. S
	CI (Coder 1)	CI (Coder 2)	CI (Coder 3)	CI Agreement (Coder 1/Coder 2)	CI Agreement (Coder 1/Coder 3)	CI Agreement (Coder 2/Coder 3)						I vs. S (Coder 1)	I vs. S (Coder 2)	I vs. S (Coder 3)	I vs. S Agreement (Coder 1/Coder 2)	I vs. S Agreement (Coder 1/Coder 3)	I vs. S Agreement (Coder 2/Coder 3)
Chunk 2	None	None	None	1	1	1					Chunk 2
Chunk 3	None	None	None	1	1	1					Chunk 3
Chunk 4	None	Present	None	0	1	0					Chunk 4
Chunk 5	None	Present	None	0	1	0					Chunk 5
Sum of agreement				2	4	2	8	Sum of agreement			Sum of agreement				0	0	0	0	Sum of agreement
Sum of total codes				4	4	4	12	Sum of total codes			Sum of total codes				0	0	0	0	Sum of total codes
% agreement				50	100	50	67	% agreement			% agreement				#DIV/0!	#DIV/0!	#DIV/0!	#DIV/0!	% agreement
Crosscutting Concepts
	CC (Coder 1)	CC (Coder 2)	CC (Coder 3)	CC Agreement (Coder 1/Coder 2)	CC Agreement (Coder 1/Coder 3)	CC Agreement (Coder 2/Coder 3)
Chunk 2	None	None	None	1	1	1
Chunk 3	None	None	None	1	1	1
Chunk 4	None	Present	None	0	1	0
Chunk 5	None	Present	None	0	1	0
Sum of agreement				2	4	2	8	Sum of agreement
Sum of total codes				4	4	4	12	Sum of total codes
% agreement				50	100	50	67	% agreement
							Overall
							24	Sum of agreement
							36	Sum of total codes
							66.6667	% agreement

## Sheet: Chem Traditional 2
Chem Traditional 2
Science Practices											3D vs. 0D
	SP (Coder 1)	SP (Coder 2)	SP (Coder 3)	SP Agreement (Coder 1/Coder 2)	SP Agreement (Coder 1/Coder 3)	SP Agreement (Coder 2/Coder 3)						3D (Coder 1)	3D (Coder 2)	3D (Coder 3)	3D Agreement (Coder 1/Coder 2)	3D Agreement (Coder 1/Coder 3)	3D Agreement (Coder 2/Coder 3)
Chunk 2	None	Present	None	0	1	0					Chunk 2	0D	0D	0D	1	1	1
Chunk 3	Present	Present	Present	1	1	1					Chunk 3	3D	3D	3D	1	1	1
Chunk 4	None	Present	None	0	1	0					Chunk 4	0D	3D	0D	0	1	0
Sum of agreement				1	3	1	5	Sum of agreement			Sum of agreement				2	3	2	7	Sum of agreement
Sum of total codes				3	3	3	9	Sum of total codes			Sum of total codes				3	3	3	9	Sum of total codes
% agreement				33.3333	100	33.3333	55.5556	% agreement			% agreement				66.6667	100	66.6667	77.7778	% agreement
Core Ideas											I vs. S
	CI (Coder 1)	CI (Coder 2)	CI (Coder 3)	CI Agreement (Coder 1/Coder 2)	CI Agreement (Coder 1/Coder 3)	CI Agreement (Coder 2/Coder 3)						I vs. S (Coder 1)	I vs. S (Coder 2)	I vs. S (Coder 3)	I vs. S Agreement (Coder 1/Coder 2)	I vs. S Agreement (Coder 1/Coder 3)	I vs. S Agreement (Coder 2/Coder 3)
Chunk 2	None	Present	None	0	1	0					Chunk 2
Chunk 3	Present	Present	Present	1	1	1					Chunk 3	I	I	I	1	1	1
Chunk 4	None	Present	None	0	1	0					Chunk 4
Sum of agreement				1	3	1	5	Sum of agreement			Sum of agreement				1	1	1	3	Sum of agreement
Sum of total codes				3	3	3	9	Sum of total codes			Sum of total codes				1	1	1	3	Sum of total codes
% agreement				33.3333	100	33.3333	55.5556	% agreement			% agreement				100	100	100	100	% agreement
Crosscutting Concepts
	CC (Coder 1)	CC (Coder 2)	CI (Coder 3)	SP Agreement (Coder 1/Coder 2)	SP Agreement (Coder 1/Coder 3)	SP Agreement (Coder 2/Coder 3)
Chunk 2	None	None	None	1	1	1
Chunk 3	Present	Present	Present	1	1	1
Chunk 4	None	Present	None	0	1	0
Sum of agreement				2	3	2	7	Sum of agreement
Sum of total codes				3	3	3	9	Sum of total codes
% agreement				66.6667	100	66.6667	77.7778	% agreement
							Overall
							17	Sum of agreement
							27	Sum of total codes
							62.963	% agreement

## Sheet: Chem Traditional 3
Chem Traditional 3
Science Practices								3D vs. 0D
	SP (Coder 1)	SP (Coder 2)	SP Agreement						3D (Coder 1)	3D (Coder 2)	3D Agreement
Chunk 1	None	None	1					Chunk 1	None	None	1
Chunk 2	None	None	1					Chunk 2	None	None	1
Chunk 3	None	None	1					Chunk 3	None	None	1
Chunk 4	None	None	1					Chunk 4	None	None	1
Sum of agreement			4	4	Sum of agreement			Sum of agreement			4	4	Sum of agreement
Sum of total codes			4	4	Sum of total codes			Sum of total codes			4	4	Sum of total codes
% agreement			100	100	% agreement			% agreement			100	100	% agreement
Core Ideas								I vs. S
	CI (Coder 1)	CI (Coder 2)	CI Agreement						I vs. S (Coder 1)	I vs. S (Coder 2)	I vs. S Agreement
Chunk 1	None	None	1					Chunk 1
Chunk 2	None	None	1					Chunk 2
Chunk 3	None	None	1					Chunk 3
Chunk 4	None	None	1					Chunk 4
Sum of agreement			4	4	Sum of agreement			Sum of agreement			0	0	Sum of agreement
Sum of total codes			4	4	Sum of total codes			Sum of total codes			0	0	Sum of total codes
% agreement			100	100	% agreement			% agreement			#DIV/0!	#DIV/0!	% agreement
Crosscutting Concepts
	CC (Coder 1)	CC (Coder 2)	CC Agreement
Chunk 1	None	None	1
Chunk 2	None	None	1
Chunk 3	None	None	1
Chunk 4	None	None	1
Sum of agreement			4	4	Sum of agreement
Sum of total codes			4	4	Sum of total codes
% agreement			100	100	% agreement
				Overall
				12	Sum of agreement
				12	Sum of total codes
				100	% agreement

[truncated: 9 more sheets: Chem Transformed 1, Chem Transformed 2, Chem Transformed 3, Physics Traditional 1, Physics Traditional 2, Physics Traditional 3, Physics Transformed 1, Physics Transformed 2, Physics Transformed 3]
